# Supplementary material for: Transcriptomic profiles of susceptibility and resilience to stress in the amygdala and hippocampus of male rats
Source: Neurobiol Stress. 2025 Aug 26;38:100754. doi: 10.1016/j.ynstr.2025.100754 (PMC12445234; doi:10.1016/j.ynstr.2025.100754)
Supplement: S2 Supplementary data for gene comparisons [file mmc2.xlsx]

## Sheet: Lists of all genes
Differentially expressed genes (or probes)
Note: lists are provided for studies where the full lists of degs were publicly available.
Current study - HPC ( DG)	Current study - AMG ( BLA)	Daskalakis et al. 2014 - AMG (probes)	Krolick et al. 2024 - nine brain regions	Daskalakis et al. 2014 - HPC (probes)	Daskalakis et al. 2014 - AMG (probes)
CTTN	Smg6	Zbtb16	Ablim3	RPL37	RGD1563579
Tcp11l1	Arid4b	Lhx9	Adcy1	RGD1563579	RPL37
Nipsnap3b	Ptprz1	Fibcd1	Adcy8	RPL18A	RPL18A
Hmgb3	CTTN	Zbtb20	Adgrl2	Rpl29	RPL7
Slitrk5	Rasl10b	Npy2r	Adgrv1	RGD1565900	Rpl29
Spock3	Mrpl1	Ecel1	Adora2a	RPS29	RGD1565900
Ppp2cb	Atrip	Grin2b	Akap12	LOC257642	RPL23
Socs5	Cyp11b3	Nek10	Ano2	RGD1563705	RGD1563705
Nsg2	Mrgbp	Nos1	Apod	TCF15	Rpl31l3
Rnf112	MYH9	Fzd3	Asb15	KLK8	RPS29
Pnkd	Gns	Casr	Avp	WNT4	Eef1a1
Rps18	TPI1	Rassf8	Bcl11b	PRSS35	HSPE1
Rps20	Ndufs6	Nhsl1	Bmp3	NALCN	SGCA
Mras	Smg6	Dyrk2	Btg2	ORAI2	PTN
Slc25a23	Pcp4	Celsr1	C1ql2	RGD1562839	GLTSCR2
Tecpr2	Acat2	Gpr161	C1ql3	LSM6	LOC687298
Dnal4	RGD1565183	Pcdh17	Cabp7	NECAB2	RGD1562839
Rps28	Mrpl1	Prg4	Calb1	LOXL1	PSMC6
Megf8	CALCOCO1	Crim1	Calcr	PPAPDC1A	RAB14
Bcor	Cyp11b3	Kcng2	Car3	DUSP6	PFDN1
Tbx19	Mrgbp	Col1a1	Cartpt	C1QL2	RGD1565370
UBALD1	MYH9	2610035F20Rik	Cck	RAB14	CKAP4
Rpl9l3	TPI1	Pde11a	Cfap44	MPV17L2	C16orf90
FAAH	Rnf11l	Olfm4	Chst8	TWISTNB	POU3F2
ATN1	Rnf11l	Igf1r	Chst9	Zfp874b	SF3B4
Cartpt	CALCOCO1	Pik3r5	Cldn11	YTHDF2	LOC688712
Prdm8	Katnal1	Thbd	Col23a1 2	ACBD4	TMEM33
Hbs1l	Zfp72	Kcnc4	Cplx3	CHPF2	LOC100363207
Pdyn	Rarres2	Prokr2	Ctgf	SLC9A1	Rpo1-3
RT1-A3	Col6a1	Socs2	Cyp26b1	LRRC7	Rpl29
RGD1563072	Pcdh17	Akap12	Dlx1	Cxcl12	COMMD8
CTTN	Rbfox1	Cfap44	Drd2	XPNPEP1	KLHL36
TSEN34	Zfp106	Ntrk3	Ebf3	ATOX1	CHPF2
Rxfp1	Sst	Gan	Egr2	SH3BGRL	FASTK
Abcd2	Rab31	Tmem255a	Enpp2	MTMR1	ACBD4
Mfsd6	Ncoa3	Krt77	Fam111a	MGAT4B	MRPL18
Dpysl5	Ppidl1	Tiparp	Fam129c	CHCHD5	RGD1559682
Hspa4l	Rasl10b	Gabrb1	Fam19a2	MRPS5	Rasip1
Galnt18	LNPEP	Unc5d	Fbn1	TMEM248	ZNF428
Uba3	Inhbb	Arhgap26	Fezf1	Rpo1-3	GSK3B
Ywhaq	CLIP3	Klf10	Fibcd1	LOC287167	RPS13
Zmat3	Trhr2	Prkg1	Fosl2	HDLBP	POLL
Mical2	KDM4D	Plagl1	Fras1	PPCS	GINM1
Oxr1	Yae1l1	Moxd1	Frem3	TMEM160	NDUFAF5
Snap25	Rin1	Grin3a	Gad1	DOK4	RALA
Rtn4	Srm	Taok1	Gad2	RGD1562469	HCFC1R1
Rnf14	Gns	Atp2b4	Galnt14	FKBPL	YIF1B
Atp2c1		Pip5k1b	Gpc4	SLIT1	RGD1562469
Wdr47		Calb2	Gpd1	RAE1	CITED2
Rab6a		Irs2	Gpr161	MNAT1	ETFA
Ywhab		Dtx4	Gpr88	RGD1559682	PDGFA
Rtn3		Tmtc4	Hba-a2 1	PALM2-AKAP2	RGD1561875
Mtpn		Smpdl3b	Hgf	ACTA1	CSAD
Rnf112		Cdh1	Hs3st2	UPP1	TYW3
Rpl19		Auts2	Htr2a	SIL1	RORA
Sept5		Cdh13	Ifi27	RPS10-NUDT3	PARD6A
Mast2		Slc5a3	Igfbp5	MRTO4	CTU2
Tnk2		Sstr4	Kcnh8	KLHL35	AGT
Nr1d1		Slc26a7	Lef1	NIPSNAP1	RGD1566137
Rfk		Gm49169	Mag	STIM1	C1orf85
Pfdn6		Islr	Mal	SELRC1	GTPBP8
Slc2a1		Doc2b	Metazoa SRP27	RPLP0	MTMR1
Mfge8		Gmnc	Mobp	N6AMT1	SIL1
KPTN		Klhl3	Mog	POLR1B	ENPP4
Tbx19		Ak4	Ndst3	EMC6	FAM151B
Cartpt		Plxdc2	Ndst4	UTP23	Cmc1
HAUS1		Lmntd1	Nov	CABIN1	FAHD1
PEX12		St3gal1	Npas4	FCGR2A	Mpc2
UBALD1		Zkscan16	Nptxr	NCLN	CSRP1
ATN1		Cdh4	Nr2f2	OSTC	HAGH
		Aldh1a2	Nr4a3	TUBB2B	HIGD2A
		Zbtb46	Ntng1	ANKRD24	ATF5
		Aff2	Opalin	PDYN	PPT2
		Mpdz	Oprm1	Clu	MRTO4
		Zfp831	Otop3	BBS4	MFNG
		Frmpd3	Oxt	PITRM1	DHRSX
		Ahcyl2	Pcp4	Ptpn5	RGD1564910
		Csnk1g1	Pde7b	CSGALNACT1	CHRNA4
		Cd24a	Pdzd2	TOPORS	PIGS
		Plce1	Peli2	TSPYL4	RELN
		Adra2a	Per2	CAV2	TSSC4
		Trpc5	Phf21b	F2R	BRI3
		Grem1	Plagl1	PPT1	TIMM10B
		Cracd	Plce1	AEBP1	PSMD9
		Igsf1	Pmch	KCTD8	ECSIT
		Syt9	Pomc	MARCKSL1	MRPS24
		Nr4a3	Prlr	RGD1565395	RPL5
		Parm1	Ptpru		NOP58
		Fibin	Reln		THNSL2
		Amigo2	RGD1311744		SLC6A6
		Fn1	Rn50 X 0752.3		SLC15A4
		Cecr2	Rn7sl1		FAM46A
		Gria1	Rnase MRP		ABAT
		Tmem28	Rsph10b		LOC100359536
		Clrn1	Rspo2		MYO5A
		Kcnk10	SCARNA13 1		CASP1
		Septin9	Scn4b		CD302
		Cc2d2b	Sim1		MBIP
		Neurl1b	Slc12a7		DDIT3
		Vit	Slc17a6		TRAPPC9
		Slco3a1	Slc17a7		SV2B
		Ttc28	Slc30a3		PEX5L
		Dnah11	Slc32a1		LOC686548
		Greb1l	Slc5a7		PANX2
		Zdbf2	Slit1		PCNXL4
		Ogn	Sncg		KLF10
		Unc5a	Spon1		CD59
		Kndc1	Sst		QARS
		Ctbp2	Syndig1		EIF4A1
		Tbata	Synpo2		FDFT1
		Kcnj16	Syt9		RGD1306487
		Kctd12	Tacr1		ATP2B2
		Hdac4			HACE1
		Esyt3			RGD1563784
		Rps27a			LOC361117
		Cmtm4			LDHA
		Ildr2			ADNP
		Ccnd2			App
		Gmps			BBS4
		Aagab			SMARCA2
		Eml6			UBE2S
		Nyap2			CPNE4
		Cnih3			TMEM178B
		Nexmif			TNR
		Reln			ATL1
		Ngb			Eef1a1
		Slc29a4			DDB1
		Hap1			SUSD4
		Eps8l1			BAP1
		Nrip1			C2CD5
		Galnt3			AGTPBP1
		Nptx1			TOMM22
		Ranbp3l			MAP1B
		Aebp1			KIF3C
		Cfap54			LOC502613
		Efnb3			CSNK1G2
		Spink8			ZMYM2
		Cdkn1c			SPTBN4
		Epha4			Rab15
		Ptpn3			TM7SF2
		Slc6a12			MBOAT7
		Slc7a14			DDOST
		Spp1			CLSTN1
		Eda			Arpp19
		Nr2f1			NRXN2
		Plxnc1			WDR45B
		Prtg			PREX1
		Fzd1			CHP1
		Nrp1			NSMF
		Prdm8			RGD1564956
		Rc3h1			PYGO2
		Car12			LOC685626
		Wnt2b			RPL37A
		Lgr6			STRADB
		Cped1			RGD1562725
		Cdk12			GPR27
		Marchf1			RAPGEF4
		Galnt16			RNF10
		Igfbp3			RGD1560015
		Pdk1			PCBP2
		Cyp26a1			PTBP2
		Rhbdl3			GPR162
		Thsd4			NDUFA5
		Piezo2			RANGAP1
		Glra3			PPT1
		Chst9			HECTD4
		Slc22a8			SPEN
		Timp2			CLSTN3
		Lifr			PTPRD
		Akap13			R3HDM2
		Dlg5			AK4
		Gjb6			SEPT7
		Maf			MARK1
		Pex5l			RAB11FIP3
		Mylk			CHMP1A
		Dlx1			ZMYM3
		Mcc			RAB5B
		Col13a1			VPS52
		Ccdc153			SUB1
		Necab2			NPY
		Mas1			MAP1B
		Plscr2			DDN
		Lgals3bp			CSPG5
		Col1a2			HSP90B1
		Rin1			SAMD9L
		Kitl			AREL1
		Zbtb44			Tmem63b
		Cldn3			TNPO2
		Ypel1			TMEM179
		Sox11			MADD
		Sgk1			ACTB
		Isl1			CALN1
		Chat			NISCH
		Cd4			SPTBN1
		Adora2a			NPM1
		Rem2			TMCC2
		Ugt8a			RGD1565054
		Gsg1l			RGD1559924
		Sertad4			NCS1
		Nts			CNIH2
		Slc17a8			EPN2
		Ephb1			NDFIP1
		Hapln2			RGD1561195
		Lhx8			Cpe
		Npnt			M6PR
		Scn4b			RPL37A
		Lypd6b			ASTN1
		Pcsk9			TIMP2
		Cux2			PPP2R5B
		Arpp19			PDE2A
		Cryab			ASNS
		Slc35d3			SLC48A1
		Erbin			DMTN
		Gm45623			CAP1
		Drd2			ATP6V0E2
		Gdpd5			C6orf1
		Lgi2			MSL2
		Cpne5			THRB
		Lingo3			DDAH1
		Zfp385b			TMEM131
		Sulf1			CHD3
		Dbp			FTL
		Gatm			ATP6V1C1
		Prkch			Cdh18
		Elmo1			RASGEF1A
		Galnt6			AKT1
		Sh2d5			CTNND2
		Slc10a4			RHOB
		Fam163b			Rps20
		Sec14l5			CSPG5
		Wfs1			RPS8
		Pax6			EPB41L1
		A330074K22Rik			GABBR1
		Ido1			GNA12
		Rgs8			CBX6
		Epha10			AGAP2
		Actn2			KIF5A
		Tyro3			RPL36A
		Apln			C19orf10
		Th			OPCML
		Prkcb			Rps17
		Ttc9			GAL3ST3
		Tgfa			RGD1559951
		Lamp5			RGD1563518
		Phactr1			MLC1
		Ckb			RGD1562725
		Prss12			ATP5J
		Pmepa1			RGD1562259
		Prr18			LY6H
		Tbc1d8			RGD1562178
		Clic6			RGD1563124
		Adora1			ACTB
		Unc13c
		Aspa
		Sp9
		Gpr149
		Qdpr
		Arl4d
		Cacng5
		Cbln1
		Sema3f
		Abcd2
		Pamr1
		Carhsp1
		Gfra1
		Cntn6
		Kcna5
		Ptgfrn
		Gpr83
		Cacng7
		Pdp1
		Kcnh1
		Tmem158
		Lrp8os2
		Them6
		Atp6ap1l
		Necab3
		Gpr37
		Syndig1l
		Hmgb3
		Grm4
		Epha8
		Mpp7
		Sema6d
		Rgs11
		Hhip
		Pdyn
		Tle4
		1700047M11Rik
		Tmem63a
		Shb
		Car11
		Lynx1
		Kctd1
		Samd3
		Sh3rf2
		Igfn1
		Papln
		Kcnab1
		Inpp5a
		Hs3st2
		Zfp503
		Selenow
		Klhdc8a
		Epha3
		Gm6556
		Sytl2
		Ppp1r14a
		Endou
		Stpg1
		Gpr6
		C130074G19Rik
		Gm15631
		Nr4a2
		Rap1gap
		Lypd6
		Chrm3
		Rph3a
		Il33
		4930447C04Rik
		Stk32c
		Ankrd34c
		Opalin
		Cdhr1
		Vwc2l
		Ldhb
		Cplx1
		Nexn
		P2ry1
		Atp2b2
		Phldb1
		Itga5
		Hcn2
		Gm12992
		Cdk5r2
		Cabp1
		Scn1b
		Rgs2
		Plekhh2
		Enpp6
		Kcnj4
		Nacc2
		Ankrd63
		Adamts3
		Ciart
		Penk
		Cystm1
		Lrrc10b
		Mal
		Lgi3
		Nxph3
		Asic4
		Meis1
		Gjb1
		Npbwr1
		Tubb4a
		Flrt2
		Sema7a
		Plxnb3
		Cox8a
		Septin4
		Rasgef1b
		Pou3f4
		9630013A20Rik
		Cdh6
		Arrdc3
		Gpcpd1
		Arpp21
		Car2
		Arsg
		Cux1
		Rasl10b
		Elovl7
		Jup
		Csrp1
		Onecut2
		Efhd1
		A230001M10Rik
		Tnni1
		Ppp1r1b
		Cacna2d3
		Enpp2
		Tafa2
		Gabrg3
		Gm42047
		Chchd10
		Ttc9b
		Ache
		Plcb4
		Cox6a1
		Klhl29
		Scg2
		Tubb3
		Gnb4
		Olfm2
		Septin6
		Evi2a
		Mobp
		Hs3st4
		Diras2
		Mbp
		Lamc2
		Gpr155
		Fgfr2
		Cst3
		Fam53b
		Meis3
		Strip2
		Tmem88b
		Slc35f1
		Rcan3
		Nfatc2
		Cdk19
		Plp1
		Tmsb10
		Ccm2
		Foxp2
		Rhog
		Runx1t1
		Nrep
		Ivns1abp
		Trpc3
		Adcy2
		Nefm
		Ptchd1
		Zfpm1
		Drd1
		Six3
		Mog
		Pappa2
		Kcnh4
		Gbx1
		Spock3
		Rbms1
		Prkcd
		Gpr88
		Rgs9
		Rgs4
		Bok
		Stk26
		Adam23
		Ryr1
		Gpr158
		Pde1c
		Dlx5
		Myo1b
		Bfsp2
		Fbxo32
		Slc5a7
		Asap1
		Erbb3
		Kcnk1
		Vamp1
		Hr
		Cpne9
		Arhgef10l
		Phlda3
		Ttl
		Tunar
		Psat1
		Kcnd2
		Gad1
		Mag
		Col24a1
		Trnp1
		Tspan2
		Kctd17
		Cerox1
		Cnp
		Grip2
		Itgb4
		1700003D09Rik
		Pde4b
		Iglon5
		Rap1gds1
		Lrrc1
		Emx2os
		Tshz2
		Abi3bp
		Pbx3
		Cldn11
		Ppp1r16b
		Ier5
		Mgst3
		Adssl1
		Gm26645
		Tmem65
		Dab2ip
		Asah2
		C1qtnf4
		Pdlim2
		Gjc2
		Tmem91
		Pcp4l1
		Dlx6
		Tenm3
		Kcna1
		Trf
		Meis2
		Rarb
		Osbp2
		Plcl1
		Arhgef15
		Klhl1
		Obscn
		Frmd4b
		Nrsn2
		Ngef
		Cntn4
		Pde8b
		Bcas1
		Strn
		Pou3f3
		Klf9
		mt-Atp8
		Pacsin3
		Coro7
		Chga
		Kcnj11
		Slc44a1
		Fam210b
		Frzb
		Zswim6
		Nr4a1
		Entpd3
		Clspn
		Acer2
		Nfasc
		Pou3f2
		Sema5b
		Prickle1
		Rai14
		Akt2
		Hivep1
		Phf21b
		Hipk4
		Pde10a
		Cdc42ep3
		Pdzd2
		Pwwp2b
		Ptp4a3
		Zyx
		Ccn4
		Prkcq
		Mcam
		Cdo1
		Cplx3
		Wnt2
		Deptor
		Nxph4
		Ass1
		Ccdc80
		Sox10
		Insc
		Gpr52
		Col9a3
		Ndufa5
		Tmod1
		Litaf
		Fam222a
		Plaat1
		Rgs20
		Mpped2
		Cyp2j12
		Pde1b
		Gabrd
		Pou3f1
		Prima1
		Retreg1
		Coro1b
		Hhatl
		Gucy2g
		Oxsr1
		Mctp1
		Myo1d
		Pls1
		Itpk1
		Znfx1
		Sim1
		Jarid2
		Bcl11a
		S1pr5
		Syt2
		Rcan2
		Megf10
		Sun2
		Scube3
		Col11a1
		Sp7
		Ndfip2
		Kcnk2

## Sheet: Overlap comparison table
Comparison	Overlap count	Overlapping genes
Daskalakis et al., 2014 AMG vs current study BLA	0
Daskalakis et al., 2014 HPC vs current study DG	1	Pdyn
Reis et al., 2022 AMG vs current study BLA	3	Pcdh17; Rasl10b; Rin1
Reis et al., 2022 AMG vs current study DG	5	Abcd2; Hmgb3; Pdyn; Prdm8; Spock3
Krolick et al., 2024 (nine regions) vs current study BLA	2	Pcp4; Sst
Krolick et al., 2024 (nine regions) vs current study DG	1	Cartpt
